# Supplementary material for: Identification of Orbital Pumping from Spin Pumping and Rectification Effects
Source: Nano Lett. 2025 Aug 26;25(36):13462–7. doi: 10.1021/acs.nanolett.5c02641 (PMC12426985; doi:10.1021/acs.nanolett.5c02641)
Supplement: Supplementary file 2 [file nl5c02641_si_002.zip]

Archive with 15 entries (15 files):
- achemso/CHANGELOG.md
- achemso/LICENSE.md
- achemso/README.md
- achemso/achemso-demo.bib
- achemso/achemso-demo.tex
- achemso/achemso.dtx
- achemso/achemso.ins
- SMGapdependence.pdf
- SM1withopticalimage.pdf
- RutheniumData.pdf
- 5components_noitalic.pdf
- Asym_changedlabels.pdf
- 3components_noitalic.pdf
- achemso/achemso-demo.pdf
- achemso/achemso.pdf
