# Supplementary material for: Identification of Orbital Pumping from Spin Pumping and Rectification Effects
Source: Nano Lett. 2025 Aug 26;25(36):13462–7. doi: 10.1021/acs.nanolett.5c02641 (PMC12426985; doi:10.1021/acs.nanolett.5c02641)
Supplement: Supplementary file 2 [file nl5c02641_si_002.zip › achemso/README.md]

# `achemso` - Support for submissions to American Chemical Society journals

## Description

The `achemso` bundle provides a LaTeX class file and BibTeX style file in
accordance with the requirements of the American Chemical Society (ACS). The
files can be used for any documents, but have been carefully designed and
tested to be suitable for submission to ACS journals.

The bundle also includes the `natmove` package. This package is loaded by
`achemso`, and provides automatic moving of superscript citations after
punctuation.

## Author

This package is maintained by Joseph Wright: joseph@texdev.net

## License

Released under the LaTeX Project Public License v1.3c or later. See
https://www.latex-project.org/lppl.txt
