# Supplementary material for: Identification of Orbital Pumping from Spin Pumping and Rectification Effects
Source: Nano Lett. 2025 Aug 26;25(36):13462–7. doi: 10.1021/acs.nanolett.5c02641 (PMC12426985; doi:10.1021/acs.nanolett.5c02641)
Supplement: Supplementary file 2 [file nl5c02641_si_002.zip › achemso/achemso-demo.bib]

@article{PRLDing2020,
  title = {Harnessing Orbital-to-Spin Conversion of Interfacial Orbital Currents for Efficient Spin-Orbit Torques},
  author = {Ding, Shilei and Ross, Andrew and Go, Dongwook and Baldrati, Lorenzo and Ren, Zengyao and Freimuth, Frank and Becker, Sven and Kammerbauer, Fabian and Yang, Jinbo and Jakob, Gerhard and Mokrousov, Yuriy and Kl\"aui, Mathias},
  journal = {Phys. Rev. Lett.},
  volume = {125},
  issue = {17},
  pages = {177201},
  numpages = {6},
  year = {2020},
  month = {Oct},
  publisher = {American Physical Society},
  doi = {10.1103/PhysRevLett.125.177201},
  url = {https://link.aps.org/doi/10.1103/PhysRevLett.125.177201}
}

@Article{miron2011,
author={Miron, Ioan Mihai
and Garello, Kevin
and Gaudin, Gilles
and Zermatten, Pierre-Jean
and Costache, Marius V.
and Auffret, St{\'e}phane
and Bandiera, S{\'e}bastien
and Rodmacq, Bernard
and Schuhl, Alain
and Gambardella, Pietro},
title={Perpendicular switching of a single ferromagnetic layer induced by in-plane current injection},
journal={Nature},
year={2011},
month={Aug},
day={01},
volume={476},
number={7359},
pages={189-193},
abstract={Modern computing technology is based on writing, storing and retrieving information encoded as magnetic bits. Although the giant magnetoresistance effect has improved the electrical read out of memory elements, magnetic writing remains the object of major research efforts1. Despite several reports of methods to reverse the polarity of nanosized magnets by means of local electric fields2,3 and currents4,5,6, the simple reversal of a high-coercivity, single-layer ferromagnet remains a challenge. Materials with large coercivity and perpendicular magnetic anisotropy represent the mainstay of data storage media, owing to their ability to retain a stable magnetization state over long periods of time and their amenability to miniaturization7. However, the same anisotropy properties that make a material attractive for storage also make it hard to write to8. Here we demonstrate switching of a perpendicularly magnetized cobalt dot driven by in-plane current injection at room temperature. Our device is composed of a thin cobalt layer with strong perpendicular anisotropy and Rashba interaction induced by asymmetric platinum and AlO x interface layers9,10. The effective switching field is orthogonal to the direction of the magnetization and to the Rashba field. The symmetry of the switching field is consistent with the spin accumulation induced by the Rashba interaction and the spin-dependent mobility observed in non-magnetic semiconductors11,12, as well as with the torque induced by the spin Hall effect in the platinum layer13,14. Our measurements indicate that the switching efficiency increases with the magnetic anisotropy of the cobalt layer and the oxidation of the aluminium layer, which is uppermost, suggesting that the Rashba interaction has a key role in the reversal mechanism. To prove the potential of in-plane current switching for spintronic applications, we construct a reprogrammable magnetic switch that can be integrated into non-volatile memory and logic architectures. This device is simple, scalable and compatible with present-day magnetic recording technology.},
issn={1476-4687},
doi={10.1038/nature10309},
url={https://doi.org/10.1038/nature10309}
}

@article{hirsh1999,
  title = {Spin Hall Effect},
  author = {Hirsch, J. E.},
  journal = {Phys. Rev. Lett.},
  volume = {83},
  issue = {9},
  pages = {1834--1837},
  numpages = {0},
  year = {1999},
  month = {Aug},
  publisher = {American Physical Society},
  doi = {10.1103/PhysRevLett.83.1834},
  url = {https://link.aps.org/doi/10.1103/PhysRevLett.83.1834}
}

@article{sinova2015,
  title = {Spin Hall effects},
  author = {Sinova, Jairo and Valenzuela, Sergio O. and Wunderlich, J. and Back, C. H. and Jungwirth, T.},
  journal = {Rev. Mod. Phys.},
  volume = {87},
  issue = {4},
  pages = {1213--1260},
  numpages = {47},
  year = {2015},
  month = {Oct},
  publisher = {American Physical Society},
  doi = {10.1103/RevModPhys.87.1213},
  url = {https://link.aps.org/doi/10.1103/RevModPhys.87.1213}
}

@article{GoPRL2018,
  title = {Intrinsic Spin and Orbital Hall Effects from Orbital Texture},
  author = {Go, Dongwook and Jo, Daegeun and Kim, Changyoung and Lee, Hyun-Woo},
  journal = {Phys. Rev. Lett.},
  volume = {121},
  issue = {8},
  pages = {086602},
  numpages = {6},
  year = {2018},
  month = {Aug},
  publisher = {American Physical Society},
  doi = {10.1103/PhysRevLett.121.086602},
  url = {https://link.aps.org/doi/10.1103/PhysRevLett.121.086602}
}

@article{GoPRB2018,
  title = {Gigantic intrinsic orbital Hall effects in weakly spin-orbit coupled metals},
  author = {Jo, Daegeun and Go, Dongwook and Lee, Hyun-Woo},
  journal = {Phys. Rev. B},
  volume = {98},
  issue = {21},
  pages = {214405},
  numpages = {11},
  year = {2018},
  month = {Dec},
  publisher = {American Physical Society},
  doi = {10.1103/PhysRevB.98.214405},
  url = {https://link.aps.org/doi/10.1103/PhysRevB.98.214405}
}


@article{liu2012Science,
author = {Luqiao Liu  and Chi-Feng Pai  and Y. Li  and H. W. Tseng  and D. C. Ralph  and R. A. Buhrman },
title = {Spin-Torque Switching with the Giant Spin Hall Effect of Tantalum},
journal = {Science},
volume = {336},
number = {6081},
pages = {555-558},
year = {2012},
doi = {10.1126/science.1218197},
URL = {https://www.science.org/doi/abs/10.1126/science.1218197},
abstract = {}
}

@ARTICLE{rashba1983,
       author = {{Bychkov}, Yu. A. and {Rashba}, {\'E}. I.},
        title = "{Properties of a 2D electron gas with lifted spectral degeneracy}",
      journal = {Soviet Journal of Experimental and Theoretical Physics Letters},
         year = 1984,
        month = jan,
       volume = {39},
        pages = {78},
       adsurl = {https://ui.adsabs.harvard.edu/abs/1984JETPL..39...78B},
      adsnote = {Provided by the SAO/NASA Astrophysics Data System}
}


@Article{manchon2015,
author={Manchon, A.
and Koo, H. C.
and Nitta, J.
and Frolov, S. M.
and Duine, R. A.},
title={New perspectives for Rashba spin--orbit coupling},
journal={Nat. Mater.},
year={2015},
month={Sep},
day={01},
volume={14},
number={9},
pages={871-882},
abstract={This Review discusses recent and ongoing realizations of Rashba physics in various fields of physics and materials science.},
issn={1476-4660},
doi={10.1038/nmat4360},
url={https://doi.org/10.1038/nmat4360}
}
@Article{Dieny2020,
author={Dieny, B.
and Prejbeanu, I. L.
and Garello, K.
and Gambardella, P.
and Freitas, P.
and Lehndorff, R.
and Raberg, W.
and Ebels, U.
and Demokritov, S. O.
and Akerman, J.
and Deac, A.
and Pirro, P.
and Adelmann, C.
and Anane, A.
and Chumak, A. V.
and Hirohata, A.
and Mangin, S.
and Valenzuela, Sergio O.
and Onba{\c{s}}l{\i}, M. Cengiz
and d'Aquino, M.
and Prenat, G.
and Finocchio, G.
and Lopez-Diaz, L.
and Chantrell, R.
and Chubykalo-Fesenko, O.
and Bortolotti, P.},
title={Opportunities and challenges for spintronics in the microelectronics industry},
journal={Nat. Electron.},
year={2020},
month={Aug},
day={01},
volume={3},
number={8},
pages={446-459},
abstract={Spintronic devices exploit the spin, as well as the charge, of electrons and could bring new capabilities to the microelectronics industry. However, in order for spintronic devices to meet the ever-increasing demands of the industry, innovation in terms of materials, processes and circuits are required. Here, we review recent developments in spintronics that could soon have an impact on the microelectronics and information technology industry. We highlight and explore four key areas: magnetic memories, magnetic sensors, radio-frequency and microwave devices, and logic and non-Boolean devices. We also discuss the challenges---at both the device and the system level---that need be addressed in order to integrate spintronic materials and functionalities into mainstream microelectronic platforms.},
issn={2520-1131},
doi={10.1038/s41928-020-0461-5},
url={https://doi.org/10.1038/s41928-020-0461-5}
}


@article{BHATTI2017,
title = {Spintronics based random access memory: a review},
journal = {Mater. Today},
volume = {20},
number = {9},
pages = {530-548},
year = {2017},
issn = {1369-7021},
doi = {https://doi.org/10.1016/j.mattod.2017.07.007},
url = {https://www.sciencedirect.com/science/article/pii/S1369702117304285},
author = {Sabpreet Bhatti and Rachid Sbiaa and Atsufumi Hirohata and Hideo Ohno and Shunsuke Fukami and S.N. Piramanayagam},
abstract = {This article reviews spintronics based memories, in particular, magnetic random access memory (MRAM) in a systematic manner. Debuted as a humble 4Mb product by FreeScale in 2006, the MRAM has grown to a 256Mb product of Everspin in 2016. During this period, MRAM has overcome several hurdles and have reached a stage, where the potential for MRAM is very promising. One of the main hurdles that the MRAM overcome between 2006 and 2016 is the way the information is written. The 4Mb MRAM used a magnetic field based switching technology that would be almost impossible to scale below 100nm. The 256Mb MRAM, on the other hand uses a different writing mechanism based on Spin Transfer Torque (STT), which is scalable to very low dimensions. In addition to the difference in the writing mechanism, there has also been a major shift in the storage material. Whereas the 4Mb MRAM used materials with in-plane magnetic anisotropy, the 256Mb MRAM uses materials with a perpendicular magnetic anisotropy (PMA). MRAM based on PMA is also scalable to much higher densities. The paper starts with a brief history of memory technologies, followed by a brief description of the working principles of MRAM for novice. Reading information from MRAM, the technologies, materials and the physics behind reading of bits in MRAM are described in detail. As a next step, the physics and technologies involved in writing information are described. The magnetic field based writing and its limitations are described first, followed by an explanation of STT mechanism. The materials and physics behind storage of information is described next. MRAMs with in-plane magnetization, their layered material structure and the disadvantages are described first, followed by the advantages of MRAMs with perpendicular magnetization, their advantages etc. The technologies to improve writability and potential challenges and reliability issues are discussed next. Some of the future technologies that might help the industry to move beyond the conventional MRAM technology are discussed at the end of the paper, followed by a summary and an outlook.}
}

@article{PRLDing2022,
  title = {Observation of the Orbital Rashba-Edelstein Magnetoresistance},
  author = {Ding, Shilei and Liang, Zhongyu and Go, Dongwook and Yun, Chao and Xue, Mingzhu and Liu, Zhou and Becker, Sven and Yang, Wenyun and Du, Honglin and Wang, Changsheng and Yang, Yingchang and Jakob, Gerhard and Kl\"aui, Mathias and Mokrousov, Yuriy and Yang, Jinbo},
  journal = {Phys. Rev. Lett.},
  volume = {128},
  issue = {6},
  pages = {067201},
  numpages = {6},
  year = {2022},
  month = {Feb},
  publisher = {American Physical Society},
  doi = {10.1103/PhysRevLett.128.067201},
  url = {https://link.aps.org/doi/10.1103/PhysRevLett.128.067201}
}


@article{han2023orbital,
  title={Orbital Pumping Incorporating Both Orbital Angular Momentum and Position},
  author={Han, Seungyun and Ko, Hye-Won and Oh, Jung Hyun and Lee, Hyun-Woo and Lee, Kyung-Jin and Kim, Kyoung-Whan},
  journal={arXiv preprint arXiv:2311.00362},
  year={2023}
}


@Article{ElHamdi2023,
author={El Hamdi, Anas
and Chauleau, Jean-Yves
and Boselli, Margherita
and Thibault, Cl{\'e}mentine
and Gorini, Cosimo
and Smogunov, Alexander
and Barreteau, Cyrille
and Gariglio, Stefano
and Triscone, Jean-Marc
and Viret, Michel},
title={Observation of the orbital inverse Rashba--Edelstein effect},
journal={Nat. Phys.},
year={2023},
month={Dec},
day={01},
volume={19},
number={12},
pages={1855-1860},
abstract={The spin--orbit interaction plays an important role in magnetism and in many quantum materials. It is the cornerstone of the physics of many electronic phases that emerge at interfaces because of broken inversion symmetry. In that context, the spin Rashba effect locks electronic spins with momentum to produce large spin galvanic effects. It has recently been argued that these spin-based effects could in fact be spin--orbit coupling consequences of a potentially larger orbital effect. Here we observe spin-to-charge conversion at a LaAlO3/SrTiO3 interface and demonstrate that its orbital contribution dominates. Our analysis of the in-plane anisotropy and gate voltage dependence of the angular momentum conversion into charge highlights some of the salient features of the orbital Rashba splitting. These results open the door to broader use of pure orbital angular momentum effects and confirm the potential of the orbital degree of freedom for information storage and processing.},
issn={1745-2481},
doi={10.1038/s41567-023-02121-4},
url={https://doi.org/10.1038/s41567-023-02121-4}
}

@article{Salemi2022,
  title = {First-principles theory of intrinsic spin and orbital Hall and Nernst effects in metallic monoatomic crystals},
  author = {Salemi, Leandro and Oppeneer, Peter M.},
  journal = {Phys. Rev. Mater.},
  volume = {6},
  issue = {9},
  pages = {095001},
  numpages = {12},
  year = {2022},
  month = {Sep},
  publisher = {American Physical Society},
  doi = {10.1103/PhysRevMaterials.6.095001},
  url = {https://link.aps.org/doi/10.1103/PhysRevMaterials.6.095001}
}


@Article{Choi2023,
author={Choi, Young-Gwan
and Jo, Daegeun
and Ko, Kyung-Hun
and Go, Dongwook
and Kim, Kyung-Han
and Park, Hee Gyum
and Kim, Changyoung
and Min, Byoung-Chul
and Choi, Gyung-Min
and Lee, Hyun-Woo},
title={Observation of the orbital Hall effect in a light metal Ti},
journal={Nature},
year={2023},
month={Jul},
day={01},
volume={619},
number={7968},
pages={52-56},
abstract={The orbital Hall effect1 refers to the generation of electron orbital angular momentum flow transverse to an external electric field. Contrary to the common belief that the orbital angular momentum is quenched in solids, theoretical studies2,3 predict that the orbital Hall effect can be strong and is a fundamental origin of the spin Hall effect4--7 in many transition metals. Despite the growing circumstantial evidence8--11, its direct detection remains elusive. Here we report the magneto-optical observation of the orbital Hall effect in the light metal titanium (Ti). The Kerr rotation by the orbital magnetic moment accumulated at Ti surfaces owing to the orbital Hall current is measured, and the result agrees with theoretical calculations semi-quantitatively and is supported by the orbital torque12 measurement in Ti-based magnetic heterostructures. This result confirms the orbital Hall effect and indicates that the orbital angular momentum is an important dynamic degree of freedom in solids. Moreover, this calls for renewed studies of the orbital effect on other degrees of freedom such as spin2,3,13,14, valley15,16, phonon17--19 and magnon20,21 dynamics.},
issn={1476-4687},
doi={10.1038/s41586-023-06101-9},
url={https://doi.org/10.1038/s41586-023-06101-9}
}

@article{GoEPL,
doi = {10.1209/0295-5075/ac2653},
url = {https://dx.doi.org/10.1209/0295-5075/ac2653},
year = {2021},
month = {sep},
publisher = {EDP Sciences, IOP Publishing and Società Italiana di Fisica},
volume = {135},
number = {3},
pages = {37001},
author = {Dongwook Go and Daegeun Jo and Hyun-Woo Lee and Mathias Kläui and Yuriy Mokrousov},
title = {Orbitronics: Orbital currents in solids},
journal = {Europhys. Lett.},
abstract = {In solids, electronic Bloch states are formed by atomic orbitals. While it is natural to expect that orbital composition and information about Bloch states can be manipulated and transported, in analogy to the spin degree of freedom extensively studied in past decades, it has been assumed that orbital quenching by the crystal field prevents significant dynamics of orbital degrees of freedom. However, recent studies reveal that an orbital current, given by the flow of electrons with a finite orbital angular momentum, can be electrically generated and transported in wide classes of materials despite the effect of orbital quenching in the ground state. Orbital currents also play a fundamental role in the mechanisms of other transport phenomena such as spin Hall effect and valley Hall effect. Most importantly, it has been proposed that orbital currents can be used to induce magnetization dynamics, which is one of the most pivotal and explored aspects of magnetism. Here, we give an overview of recent progress and the current status of research on orbital currents. We review proposed physical mechanisms for generating orbital currents and discuss candidate materials where orbital currents are manifest. We review recent experiments on orbital current generation and transport and discuss various experimental methods to quantify this elusive object at the heart of orbitronics —an area which exploits the orbital degree of freedom as an information carrier in solid-state devices.}
}

@Article{LeeNatCom2021,
author={Lee, Dongjoon
and Go, Dongwook
and Park, Hyeon-Jong
and Jeong, Wonmin
and Ko, Hye-Won
and Yun, Deokhyun
and Jo, Daegeun
and Lee, Soogil
and Go, Gyungchoon
and Oh, Jung Hyun
and Kim, Kab-Jin
and Park, Byong-Guk
and Min, Byoung-Chul
and Koo, Hyun Cheol
and Lee, Hyun-Woo
and Lee, OukJae
and Lee, Kyung-Jin},
title={Orbital torque in magnetic bilayers},
journal={Nat. Commun.},
year={2021},
month={Nov},
day={18},
volume={12},
number={1},
pages={6710},
abstract={The orbital Hall effect describes the generation of the orbital current flowing in a perpendicular direction to an external electric field, analogous to the spin Hall effect. As the orbital current carries the angular momentum as the spin current does, injection of the orbital current into a ferromagnet can result in torque on the magnetization, which provides a way to detect the orbital Hall effect. With this motivation, we examine the current-induced spin-orbit torques in various ferromagnet/heavy metal bilayers by theory and experiment. Analysis of the magnetic torque reveals the presence of the contribution from the orbital Hall effect in the heavy metal, which competes with the contribution from the spin Hall effect. In particular, we find that the net torque in Ni/Ta bilayers is opposite in sign to the spin Hall theory prediction but instead consistent with the orbital Hall theory, which unambiguously confirms the orbital torque generated by the orbital Hall effect. Our finding opens a possibility of utilizing the orbital current for spintronic device applications, and it will invigorate researches on spin-orbit-coupled phenomena based on orbital engineering.},
issn={2041-1723},
doi={10.1038/s41467-021-26650-9},
url={https://doi.org/10.1038/s41467-021-26650-9}
}

@article{YukioPRL,
  title = {Nonreciprocal Spin Current Generation in Surface-Oxidized Copper Films},
  author = {Okano, Genki and Matsuo, Mamoru and Ohnuma, Yuichi and Maekawa, Sadamichi and Nozaki, Yukio},
  journal = {Phys. Rev. Lett.},
  volume = {122},
  issue = {21},
  pages = {217701},
  numpages = {6},
  year = {2019},
  month = {May},
  publisher = {American Physical Society},
  doi = {10.1103/PhysRevLett.122.217701},
  url = {https://link.aps.org/doi/10.1103/PhysRevLett.122.217701}
}


@Article{Hayashi2024,
author={Hayashi, Hiroki
and Go, Dongwook
and Haku, Satoshi
and Mokrousov, Yuriy
and Ando, Kazuya},
title={Observation of orbital pumping},
journal={Nat. Electron.},
year={2024},
month={Aug},
day={01},
volume={7},
number={8},
pages={646-652},
abstract={Electrons carry both spin and orbital angular momentum. The search for phenomena that generate a flow of spin angular momentum---a spin current---has led to the development of spintronics. In contrast, the orbital counterpart of spin current---an orbital current---has largely been overlooked, and the generation of an orbital current remains challenging. Here we report the observation of orbital-current generation from magnetization dynamics: orbital pumping. We show that orbital pumping in nickel/titanium bilayers injects an orbital current into the titanium layer, which we detect through the inverse orbital Hall effect. Orbital pumping is the orbital counterpart of spin pumping, a versatile and powerful mechanism for spin-current generation. Our findings could, thus, provide a promising approach for generating orbital currents and could help in the development of the orbital analogue of spintronics: orbitronics.},
issn={2520-1131},
doi={10.1038/s41928-024-01193-1},
url={https://doi.org/10.1038/s41928-024-01193-1}
}

@article{Nakajima1998,
  title = {Perpendicular Magnetic Anisotropy Caused by Interfacial Hybridization via Enhanced Orbital Moment in $\mathrm{Co}/\mathrm{Pt}$ Multilayers: Magnetic Circular X-Ray Dichroism Study},
  author = {Nakajima, N. and Koide, T. and Shidara, T. and Miyauchi, H. and Fukutani, H. and Fujimori, A. and Iio, K. and Katayama, T. and N\'yvlt, M. and Suzuki, Y.},
  journal = {Phys. Rev. Lett.},
  volume = {81},
  issue = {23},
  pages = {5229--5232},
  numpages = {0},
  year = {1998},
  month = {Dec},
  publisher = {American Physical Society},
  doi = {10.1103/PhysRevLett.81.5229},
  url = {https://link.aps.org/doi/10.1103/PhysRevLett.81.5229}
}
@article{Everschor2018,
    author = {Everschor-Sitte, K. and Masell, J. and Reeve, R. M. and Kläui, M.},
    title = "{Perspective: Magnetic skyrmions—Overview of recent progress in an active
          research field}",
    journal = {J. Appl. Phys.},
    volume = {124},
    number = {24},
    pages = {240901},
    year = {2018},
    month = {12},
    abstract = "{Within a decade, the field of magnetic skyrmionics has developed from a niche prediction
          to a huge and active research field. Not only do magnetic skyrmions—magnetic whirls with a
          unique topology—reveal fundamentally new physics, but they have also risen to prominence
          as up-and-coming candidates for next-generation high-density efficient information
          encoding. Within a few years, it has been possible to efficiently create, manipulate, and
          destroy nanometer-size skyrmions in device-compatible materials at room-temperature by all
          electrical means. Despite the incredibly rapid progress, several challenges still remain
          to obtain fully functional and competitive skyrmion devices, as discussed in this
          perspective article with a focus on recent results.}",
    issn = {0021-8979},
    doi = {10.1063/1.5048972},
    url = {https://doi.org/10.1063/1.5048972},
    eprint = {https://pubs.aip.org/aip/jap/article-pdf/doi/10.1063/1.5048972/19981128/240901\_1\_1.5048972.pdf},
}


@article{Manchon2019,
  title = {Current-induced spin-orbit torques in ferromagnetic and antiferromagnetic systems},
  author = {Manchon, A. and \ifmmode \check{Z}\else \v{Z}\fi{}elezn\'y, J. and Miron, I. M. and Jungwirth, T. and Sinova, J. and Thiaville, A. and Garello, K. and Gambardella, P.},
  journal = {Rev. Mod. Phys.},
  volume = {91},
  issue = {3},
  pages = {035004},
  numpages = {80},
  year = {2019},
  month = {Sep},
  publisher = {American Physical Society},
  doi = {10.1103/RevModPhys.91.035004},
  url = {https://link.aps.org/doi/10.1103/RevModPhys.91.035004}
}
l = {https://link.aps.org/doi/10.1103/RevModPhys.96.015005}
}


@article{Thiaville_2012,
doi = {10.1209/0295-5075/100/57002},
url = {https://dx.doi.org/10.1209/0295-5075/100/57002},
year = {2012},
month = {dec},
publisher = {EDP Sciences, IOP Publishing and Società Italiana di Fisica},
volume = {100},
number = {5},
pages = {57002},
author = {André Thiaville and Stanislas Rohart and Émilie Jué and Vincent Cros and Albert Fert},
title = {Dynamics of Dzyaloshinskii domain walls in ultrathin magnetic films},
journal = {Europhys. Lett.},
abstract = {We explore a new type of domain wall structure in ultrathin films with perpendicular anisotropy, that is influenced by the Dzyaloshinskii-Moriya interaction due to the adjacent layers. This study is performed by numerical and analytical micromagnetics. We show that these walls can behave like Néel walls with very high stability, moving in stationary conditions at large velocities under large fields. We discuss the relevance of such walls, that we propose to call Dzyaloshinskii domain walls, for current-driven domain wall motion under the spin Hall effect.}
}

@Article{Woo2016,
author={Woo, Seonghoon
and Litzius, Kai
and Kr{\"u}ger, Benjamin
and Im, Mi-Young
and Caretta, Lucas
and Richter, Kornel
and Mann, Maxwell
and Krone, Andrea
and Reeve, Robert M.
and Weigand, Markus
and Agrawal, Parnika
and Lemesh, Ivan
and Mawass, Mohamad-Assaad
and Fischer, Peter
and Kl{\"a}ui, Mathias
and Beach, Geoffrey S. D.},
title={Observation of room-temperature magnetic skyrmions and their current-driven dynamics in ultrathin metallic ferromagnets},
journal={Nat. Mater.},
year={2016},
month={May},
day={01},
volume={15},
number={5},
pages={501-506},
abstract={Generation of stable skyrmion lattices and displacement of trains of individual skyrmions along a magnetic racetrack by short current pulses are demonstrated at room temperature in ultrathin metallic ferromagnets.},
issn={1476-4660},
doi={10.1038/nmat4593},
url={https://doi.org/10.1038/nmat4593}
}

@Article{Fert2013,
author={Fert, Albert
and Cros, Vincent
and Sampaio, Jo{\~a}o},
title={Skyrmions on the track},
journal={Nat. Nanotechnol.},
year={2013},
month={Mar},
day={01},
volume={8},
number={3},
pages={152-156},
abstract={Magnetic skyrmions are nanoscale spin configurations that hold promise as information carriers in ultradense memory and logic devices owing to the extremely low spin-polarized currents needed to move them.},
issn={1748-3395},
doi={10.1038/nnano.2013.29},
url={https://doi.org/10.1038/nnano.2013.29}
}


@Article{SoumyanarayananNatReview2016,
author={Soumyanarayanan, Anjan
and Reyren, Nicolas
and Fert, Albert
and Panagopoulos, Christos},
title={Emergent phenomena induced by spin--orbit coupling at surfaces and interfaces},
journal={Nature},
year={2016},
month={Nov},
day={01},
volume={539},
number={7630},
pages={509-517},
abstract={Spin--orbit coupling (SOC) describes the relativistic interaction between the spin and momentum degrees of freedom of electrons, and is central to the rich phenomena observed in condensed matter systems. In recent years, new phases of matter have emerged from the interplay between SOC and low dimensionality, such as chiral spin textures and spin-polarized surface and interface states. These low-dimensional SOC-based realizations are typically robust and can be exploited at room temperature. Here we discuss SOC as a means of producing such fundamentally new physical phenomena in thin films and heterostructures. We put into context the technological promise of these material classes for developing spin-based device applications at room temperature.},
issn={1476-4687},
doi={10.1038/nature19820},
url={https://doi.org/10.1038/nature19820}
}

@article{bose2023,
  title = {Detection of long-range orbital-Hall torques},
  author = {Bose, Arnab and Kammerbauer, Fabian and Gupta, Rahul and Go, Dongwook and Mokrousov, Yuriy and Jakob, Gerhard and Kl\"aui, Mathias},
  journal = {Phys. Rev. B},
  volume = {107},
  issue = {13},
  pages = {134423},
  numpages = {8},
  year = {2023},
  month = {Apr},
  publisher = {American Physical Society},
  doi = {10.1103/PhysRevB.107.134423},
  url = {https://link.aps.org/doi/10.1103/PhysRevB.107.134423}
}

@article{gupta2025harnessing,
  title={Harnessing orbital Hall effect in spin-orbit torque MRAM},
  author={Gupta, Rahul and Bouard, Chlo{\'e} and Kammerbauer, Fabian and Ledesma-Martin, J Omar and Bose, Arnab and Kononenko, Iryna and Martin, Sylvain and Us{\'e}, Perrine and Jakob, Gerhard and Drouard, Marc and others},
  journal={Nat. Commun.},
  volume={16},
  number={1},
  pages={130},
  year={2025},
  publisher={Nature Publishing Group UK London}
}


@article{Bauer2002,
  title = {Spin pumping and magnetization dynamics in metallic multilayers},
  author = {Tserkovnyak, Yaroslav and Brataas, Arne and Bauer, Gerrit E. W.},
  journal = {Phys. Rev. B},
  volume = {66},
  issue = {22},
  pages = {224403},
  numpages = {10},
  year = {2002},
  month = {Dec},
  publisher = {American Physical Society},
  doi = {10.1103/PhysRevB.66.224403},
  url = {https://link.aps.org/doi/10.1103/PhysRevB.66.224403}
}

@Article{Krishnia2023,
author={Krishnia, Sachin
and Sassi, Yanis
and Ajejas, Fernando
and Sebe, Nicolas
and Reyren, Nicolas
and Collin, Sophie
and Denneulin, Thibaud
and Kov{\'a}cs, Andr{\'a}s
and Dunin-Borkowski, Rafal E.
and Fert, Albert
and George, Jean-Marie
and Cros, Vincent
and Jaffr{\`e}s, Henri},
title={Large Interfacial Rashba Interaction Generating Strong Spin--Orbit Torques in Atomically Thin Metallic Heterostructures},
journal={Nano Lett.},
year={2023},
month={Aug},
day={09},
publisher={American Chemical Society},
volume={23},
number={15},
pages={6785-6791},
issn={1530-6984},
doi={10.1021/acs.nanolett.2c05091},
url={https://doi.org/10.1021/acs.nanolett.2c05091}
}
@article{Harder2011,
  title = {Analysis of the line shape of electrically detected ferromagnetic resonance},
  author = {Harder, M. and Cao, Z. X. and Gui, Y. S. and Fan, X. L. and Hu, C.-M.},
  journal = {Phys. Rev. B},
  volume = {84},
  issue = {5},
  pages = {054423},
  numpages = {12},
  year = {2011},
  month = {Aug},
  publisher = {American Physical Society},
  doi = {10.1103/PhysRevB.84.054423},
  url = {https://link.aps.org/doi/10.1103/PhysRevB.84.054423}
}


@Article{Nikolaev2024,
author={Nikolaev, Sergey A.
and Chshiev, Mairbek
and Ibrahim, Fatima
and Krishnia, Sachin
and Sebe, Nicolas
and George, Jean-Marie
and Cros, Vincent
and Jaffr{\`e}s, Henri
and Fert, Albert},
title={Large Chiral Orbital Texture and Orbital Edelstein Effect in Co/Al Heterostructure},
journal={Nano Lett.},
year={2024},
month={Oct},
day={30},
publisher={American Chemical Society},
volume={24},
number={43},
pages={13465-13472},
issn={1530-6984},
doi={10.1021/acs.nanolett.4c01607},
url={https://doi.org/10.1021/acs.nanolett.4c01607}
}

@article{ledesma2024non,
  title={Non-reciprocity in magnon mediated charge-spin-orbital current interconversion},
  author={Ledesma-Martin, J Omar and Galindez-Ruales, Edgar and Krishnia, Sachin and Fuhrmann, Felix and Tran, Duc Minh and Gupta, Rahul and Gasser, Marcel and Go, Dongwook and Jakob, Gerhard and Mokrousov, Yuriy and others},
  journal={arXiv preprint arXiv:2411.07044},
  year={2024}
}

@article{Otani2023,
  title = {Oxide layer dependent orbital torque efficiency in ferromagnet/Cu/oxide heterostructures},
  author = {Kim, Junyeon and Uzuhashi, Jun and Horio, Masafumi and Senoo, Tomoaki and Go, Dongwook and Jo, Daegeun and Sumi, Toshihide and Wada, Tetsuya and Matsuda, Iwao and Ohkubo, Tadakatsu and Mitani, Seiji and Lee, Hyun-Woo and Otani, YoshiChika},
  journal = {Phys. Rev. Mater.},
  volume = {7},
  issue = {11},
  pages = {L111401},
  numpages = {5},
  year = {2023},
  month = {Nov},
  publisher = {American Physical Society},
  doi = {10.1103/PhysRevMaterials.7.L111401},
  url = {https://link.aps.org/doi/10.1103/PhysRevMaterials.7.L111401}
}

@article{Kawakami2023,
  title = {Magneto-Optical Detection of the Orbital Hall Effect in Chromium},
  author = {Lyalin, Igor and Alikhah, Sanaz and Berritta, Marco and Oppeneer, Peter M. and Kawakami, Roland K.},
  journal = {Phys. Rev. Lett.},
  volume = {131},
  issue = {15},
  pages = {156702},
  numpages = {6},
  year = {2023},
  month = {Oct},
  publisher = {American Physical Society},
  doi = {10.1103/PhysRevLett.131.156702},
  url = {https://link.aps.org/doi/10.1103/PhysRevLett.131.156702}
}

%Nils

@article{SHAfromphotoresistance,
  title = {Spin Hall angle quantification from spin pumping and microwave photoresistance},
  author = {Feng, Z. and Hu, J. and Sun, L. and You, B. and Wu, D. and Du, J. and Zhang, W. and Hu, A. and Yang, Y. and Tang, D. M. and Zhang, B. S. and Ding, H. F.},
  journal = {Phys. Rev. B},
  volume = {85},
  issue = {21},
  pages = {214423},
  numpages = {7},
  year = {2012},
  month = {Jun},
  publisher = {American Physical Society},
  doi = {10.1103/PhysRevB.85.214423}
}

@article{ando2011electrically,
  title={Electrically tunable spin injector free from the impedance mismatch problem},
  author={Ando, K and Takahashi, S and Ieda, J and Kurebayashi, H and Trypiniotis, Theodossis and Barnes, CHW and Maekawa, S and Saitoh, E},
  journal={Nat. Mater.},
  volume={10},
  number={9},
  pages={655--659},
  year={2011},
  publisher={Nature Publishing Group UK London}
}

@article{saitoh2006conversion,
  title={Conversion of spin current into charge current at room temperature: Inverse spin-Hall effect},
  author={Saitoh, E and Ueda, M and Miyajima, H and Tatara, G},
  journal={Appl. Phys. Lett.},
  volume={88},
  number={18},
  year={2006},
  publisher={AIP Publishing}
}

@article{lee2021orbital,
  title={Orbital torque in magnetic bilayers},
  author={Lee, Dongjoon and Go, Dongwook and Park, Hyeon-Jong and Jeong, Wonmin and Ko, Hye-Won and Yun, Deokhyun and Jo, Daegeun and Lee, Soogil and Go, Gyungchoon and Oh, Jung Hyun and others},
  journal={Nat. Commun.},
  volume={12},
  number={1},
  pages={6710},
  year={2021},
  publisher={Nature Publishing Group UK London}
}


@article{salemi2022first,
  title={First-principles theory of intrinsic spin and orbital Hall and Nernst effects in metallic monoatomic crystals},
  author={Salemi, Leandro and Oppeneer, Peter M},
  journal={Phys. Rev. Mater.},
  volume={6},
  number={9},
  pages={095001},
  year={2022},
  publisher={APS}
}


@article{bose2024fluctuation,
  title={Fluctuation-mediated spin-orbit torque enhancement in the noncollinear antiferromagnet Mn3Ni0. 35Cu0. 65N},
  author={Bose, Arnab and Saunderson, Tom G and Shahee, Aga and Zhang, Lichuan and Hajiri, Tetsuya and Rajan, Adithya and Go, Dongwook and Asano, Hidefumi and Schwingenschl{\"o}gl, Udo and Manchon, Aurelien and others},
  journal={arXiv preprint arXiv:2401.16021},
  year={2024}
}

@article{brataas2002spin,
  title={Spin battery operated by ferromagnetic resonance},
  author={Brataas, Arne and Tserkovnyak, Yaroslav and Bauer, Gerrit EW and Halperin, Bertrand I},
  journal={Phys. Rev. B},
  volume={66},
  number={6},
  pages={060404},
  year={2002},
  publisher={APS}
}

@article{tserkovnyak2002enhanced,
  title={Enhanced Gilbert damping in thin ferromagnetic films},
  author={Tserkovnyak, Yaroslav and Brataas, Arne and Bauer, Gerrit EW},
  journal={Phys. Rev. Lett.},
  volume={88},
  number={11},
  pages={117601},
  year={2002},
  publisher={APS}
}

@article{ning2024phenomenology,
  title={Phenomenology of orbital torque, pumping and mixing conductance in metallic bilayers},
  author={Ning, Xiaobai and Jaffr{\`e}s, Henri and Zhao, Weisheng and Manchon, Aur{\'e}lien},
  journal={arXiv preprint arXiv:2412.08340},
  year={2024}
}

@article{ando2008angular,
  title={Angular dependence of inverse spin--Hall effect induced by spin pumping investigated in a Ni 81 Fe 19/Pt thin film},
  author={Ando, Kazuya and Kajiwara, Y and Takahashi, S and Maekawa, S and Takemoto, K and Takatsu, M and Saitoh, E},
  journal={Phys. Rev. B},
  volume={78},
  number={1},
  pages={014413},
  year={2008},
  publisher={APS}
}

@article{mosendz2010quantifying,
  title={Quantifying spin Hall angles from spin pumping: Experiments and theory},
  author={Mosendz, O and Pearson, JE and Fradin, FY and Bauer, GEW and Bader, SD and Hoffmann, A},
  journal={Phys. Rev. Lett.},
  volume={104},
  number={4},
  pages={046601},
  year={2010},
  publisher={APS}
}

@article{azevedo2011spin,
  title={Spin pumping and anisotropic magnetoresistance voltages in magnetic bilayers: Theory and experiment},
  author={Azevedo, A and Vilela-Le{\~a}o, LH and Rodr{\'\i}guez-Su{\'a}rez, RL and Lacerda Santos, AF and Rezende, SM},
  journal={Phys. Rev. B},
  volume={83},
  number={14},
  pages={144402},
  year={2011},
  publisher={APS}
}

@article{bai2013universal,
  title={Universal Method for Separating Spin Pumping from Spin Rectification Voltage of Ferromagnetic Resonance},
  author={Bai, Lihui and Hyde, P and Gui, YS and Hu, C-M and Vlaminck, V and Pearson, JE and Bader, SD and Hoffmann, A},
  journal={Phys. Rev. Lett.},
  volume={111},
  number={21},
  pages={217602},
  year={2013},
  publisher={APS}
}


@article{seifert2023time,
  title={Time-domain observation of ballistic orbital-angular-momentum currents with giant relaxation length in tungsten},
  author={Seifert, Tom S and Go, Dongwook and Hayashi, Hiroki and Rouzegar, Reza and Freimuth, Frank and Ando, Kazuya and Mokrousov, Yuriy and Kampfrath, Tobias},
  journal={Nat. Nanotechnol.},
  volume={18},
  number={10},
  pages={1132--1138},
  year={2023},
  publisher={Nature Publishing Group UK London}
}

@article{kumar2023ultrafast,
  title={Ultrafast THz probing of nonlocal orbital current in transverse multilayer metallic heterostructures},
  author={Kumar, Sandeep and Kumar, Sunil},
  journal={Nat. Commun.},
  volume={14},
  number={1},
  pages={8185},
  year={2023},
  publisher={Nature Publishing Group UK London}
}

@article{hayashi2024observation,
  title={Observation of orbital pumping},
  author={Hayashi, Hiroki and Go, Dongwook and Haku, Satoshi and Mokrousov, Yuriy and Ando, Kazuya},
  journal={Nat. Electron.},
  volume={7},
  number={8},
  pages={646--652},
  year={2024},
  publisher={Nature Publishing Group UK London}
}

@article{hayashi2023observation,
  title={Observation of long-range orbital transport and giant orbital torque},
  author={Hayashi, Hiroki and Jo, Daegeun and Go, Dongwook and Gao, Tenghua and Haku, Satoshi and Mokrousov, Yuriy and Lee, Hyun-Woo and Ando, Kazuya},
  journal={Commun. Phys.},
  volume={6},
  number={1},
  pages={32},
  year={2023},
  publisher={Nature Publishing Group UK London}
}

@article{han2023theory,
  title={Theory of orbital pumping},
  author={Han, Seungyun and Ko, Hye-Won and Oh, Jung Hyun and Lee, Hyun-Woo and Lee, Kyung-Jin and Kim, Kyoung-Whan},
  journal={arXiv preprint arXiv:2311.00362},
  year={2023}
}

@article{go2023orbital,
  title={Orbital pumping by magnetization dynamics in ferromagnets},
  author={Go, Dongwook and Ando, Kazuya and Pezo, Armando and Bl{\"u}gel, Stefan and Manchon, Aur{\'e}lien and Mokrousov, Yuriy},
  journal={arXiv preprint arXiv:2309.14817},
  year={2023}
}

@article{bose2023detection,
  title={Detection of long-range orbital-Hall torques},
  author={Bose, Arnab and Kammerbauer, Fabian and Gupta, Rahul and Go, Dongwook and Mokrousov, Yuriy and Jakob, Gerhard and Kl{\"a}ui, Mathias},
  journal={Phys. Rev. B},
  volume={107},
  number={13},
  pages={134423},
  year={2023},
  publisher={APS}
}

@article{liu2011spin,
  title={Spin-torque ferromagnetic resonance induced by the spin Hall effect},
  author={Liu, Luqiao and Moriyama, Takahiro and Ralph, DC and Buhrman, RA},
  journal={Phys. Rev. Lett.},
  volume={106},
  number={3},
  pages={036601},
  year={2011},
  publisher={APS}
}

@article{harder2016electrical,
  title={Electrical detection of magnetization dynamics via spin rectification effects},
  author={Harder, Michael and Gui, Yongsheng and Hu, Can-Ming},
  journal={Phys. Rep.},
  volume={661},
  pages={1--59},
  year={2016},
  publisher={Elsevier}
}


@Article{Sanchez2013,
author={S{\'a}nchez, J. C. Rojas
and Vila, L.
and Desfonds, G.
and Gambarelli, S.
and Attan{\'e}, J. P.
and De Teresa, J. M.
and Mag{\'e}n, C.
and Fert, A.},
title={Spin-to-charge conversion using Rashba coupling at the interface between non-magnetic materials},
journal={Nat. Commun.},
year={2013},
month={Dec},
day={17},
volume={4},
number={1},
pages={2944},
abstract={The Rashba effect is an interaction between the spin and the momentum of electrons induced by the spin-orbit coupling (SOC) in surface or interface states. Its potential for conversion between charge and spin currents has been theoretically predicted but never clearly demonstrated for surfaces or interfaces of metals. Here we present experiments evidencing a large spin-charge conversion by the Bi/Ag Rashba interface. We use spin pumping to inject a spin current from a NiFe layer into a Bi/Ag bilayer and we detect the resulting charge current. As the charge signal is much smaller (negligible) with only Bi (only Ag), the spin-to-charge conversion can be unambiguously ascribed to the Rashba coupling at the Bi/Ag interface. This result demonstrates that the Rashba effect at interfaces can be used for efficient charge-spin conversion in spintronics.},
issn={2041-1723},
doi={10.1038/ncomms3944},
url={https://doi.org/10.1038/ncomms3944}
}
