# Supplementary material for: Identification of Orbital Pumping from Spin Pumping and Rectification Effects
Source: Nano Lett. 2025 Aug 26;25(36):13462–7. doi: 10.1021/acs.nanolett.5c02641 (PMC12426985; doi:10.1021/acs.nanolett.5c02641)
Supplement: Supplementary file 2 [file nl5c02641_si_002.zip › achemso/achemso-demo.tex]

%%%%%%%%%%%%%%%%%%%%%%%%%%%%%%%%%%%%%%%%%%%%%%%%%%%%%%%%%%%%%%%%%%%%%
%% This is a (brief) model paper using the achemso class
%% The document class accepts keyval options, which should include
%% the target journal and optionally the manuscript type.
%%%%%%%%%%%%%%%%%%%%%%%%%%%%%%%%%%%%%%%%%%%%%%%%%%%%%%%%%%%%%%%%%%%%%
\documentclass[journal=jacsat,manuscript=article]{achemso}

%--- reset and redefine figure numbering for SI ------------------
\setcounter{figure}{0}
\renewcommand{\thefigure}{S\arabic{figure}}
%----------------------------------------------------------------

%%%%%%%%%%%%%%%%%%%%%%%%%%%%%%%%%%%%%%%%%%%%%%%%%%%%%%%%%%%%%%%%%%%%%
%% Place any additional packages needed here.  Only include packages
%% which are essential, to avoid problems later.
%%%%%%%%%%%%%%%%%%%%%%%%%%%%%%%%%%%%%%%%%%%%%%%%%%%%%%%%%%%%%%%%%%%%%
\usepackage{chemformula} % Formula subscripts using \ch{}
\usepackage[T1]{fontenc} % Use modern font encodings

%%%%%%%%%%%%%%%%%%%%%%%%%%%%%%%%%%%%%%%%%%%%%%%%%%%%%%%%%%%%%%%%%%%%%
%% If issues arise when submitting your manuscript, you may want to
%% un-comment the next line.  This provides information on the
%% version of every file you have used.
%%%%%%%%%%%%%%%%%%%%%%%%%%%%%%%%%%%%%%%%%%%%%%%%%%%%%%%%%%%%%%%%%%%%%
%%\listfiles

%%%%%%%%%%%%%%%%%%%%%%%%%%%%%%%%%%%%%%%%%%%%%%%%%%%%%%%%%%%%%%%%%%%%%
%% Place any additional macros here.  Please use \newcommand* where
%% possible, and avoid layout-changing macros (which are not used
%% when typesetting).

\usepackage[nolist,nohyperlinks]{acronym}
\usepackage{amsmath}
\usepackage{siunitx}

%\usepackage[colorlinks]{hyperref}
%%%%%%%%%%%%%%%%%%%%%%%%%%%%%%%%%%%%%%%%%%%%%%%%%%%%%%%%%%%%%%%%%%%%%
\newcommand*\mycommand[1]{\texttt{\emph{#1}}}


%%%%%%%%%%%%%%%%%%%%%%%%%%%%%%%%%%%%%%%%%%%%%%%%%%%%%%%%%%%%%%%%%%%%%
%% Meta-data block
%% ---------------
%% Each author should be given as a separate \author command.
%%
%% Corresponding authors should have an e-mail given after the author
%% name as an \email command. Phone and fax numbers can be given
%% using \phone and \fax, respectively; this information is optional.
%%
%% The affiliation of authors is given after the authors; each
%% \affiliation command applies to all preceding authors not already
%% assigned an affiliation.
%%
%% The affiliation takes an option argument for the short name.  This
%% will typically be something like "University of Somewhere".
%%
%% The \altaffiliation macro should be used for new address, etc.
%% On the other hand, \alsoaffiliation is used on a per author basis
%% when authors are associated with multiple institutions.
%%%%%%%%%%%%%%%%%%%%%%%%%%%%%%%%%%%%%%%%%%%%%%%%%%%%%%%%%%%%%%%%%%%%%
\author{Nils Keller} \altaffiliation{These  authors contributed equally to this work.}
\affiliation{Institute of Physics, Johannes Gutenberg University Mainz, Staudingerweg 7, 55128 Mainz, Germany}
\alsoaffiliation{Department of Applied Physics and Physico-Informatics, Keio University, Yokohama 223-8522, Japan}


\author{Arnab Bose}\altaffiliation{These authors contributed equally to this work.}
\affiliation{Institute of Physics, Johannes Gutenberg University Mainz, Staudingerweg 7, 55128 Mainz, Germany}
\alsoaffiliation{Department of Electrical Engineering, Indian Institute of Technology Kanpur, 208016, India}

\author{Nozomi Soya}\altaffiliation{These authors contributed equally to this work.}
\affiliation{Department of Applied Physics and Physico-Informatics, Keio University, Yokohama 223-8522, Japan}

\author{Elias Hauth}
\affiliation{Institute of Physics, Johannes Gutenberg University Mainz, Staudingerweg 7, 55128 Mainz, Germany}
\alsoaffiliation{Department of Applied Physics and Physico-Informatics, Keio University, Yokohama 223-8522, Japan}

\author{Fabian Kammerbauer}
\affiliation{Institute of Physics, Johannes Gutenberg University Mainz, Staudingerweg 7, 55128 Mainz, Germany}


\author{Rahul Gupta}
\affiliation{Institute of Physics, Johannes Gutenberg University Mainz, Staudingerweg 7, 55128 Mainz, Germany}
\altaffiliation{Current address: Department of Physics, University of Gothenburg, 41296 Gothenburg, Sweden}

\author{Hiroki Hayashi}
\affiliation{Department of Applied Physics and Physico-Informatics, Keio University, Yokohama 223-8522, Japan}


\author{Hisanobu Kashiki}
\affiliation{Department of Applied Physics and Physico-Informatics, Keio University, Yokohama 223-8522, Japan}


\author{Gerhard Jakob}
\affiliation{Institute of Physics, Johannes Gutenberg University Mainz, Staudingerweg 7, 55128 Mainz, Germany}


\author{Sachin Krishnia}
\email{krishnia@uni-mainz.de}
\affiliation{Institute of Physics, Johannes Gutenberg University Mainz, Staudingerweg 7, 55128 Mainz, Germany}


\author{Kazuya Ando}
\email{ando@appi.keio.ac.jp}
\affiliation{Department of Applied Physics and Physico-Informatics, Keio University, Yokohama 223-8522, Japan}
\alsoaffiliation{Keio Institute of Pure and Applied Science (KiPAS), Keio University, Yokohama 223-8522, Japan}
\alsoaffiliation{Center for Spintronics Research Network (CSRN), Keio University, Yokohama 223-8522, Japan}

\author{Mathias Kläui}
\email{klaeui@uni-mainz.de}
\affiliation{Institute of Physics, Johannes Gutenberg University Mainz, Staudingerweg 7, 55128 Mainz, Germany}
\alsoaffiliation{Graduate School of Excellence Materials Science in Mainz, 55099, Mainz, Germany}
\alsoaffiliation{Department of Physics, Center for Quantum Spintronics, Norwegian University of Science and Technology, 7491, Trondheim, Norway}


%%%%%%%%%%%%%%%%%%%%%%%%%%%%%%%%%%%%%%%%%%%%%%%%%%%%%%%%%%%%%%%%%%%%%
%% The document title should be given as usual. Some journals require
%% a running title from the author: this should be supplied as an
%% optional argument to \title.
%%%%%%%%%%%%%%%%%%%%%%%%%%%%%%%%%%%%%%%%%%%%%%%%%%%%%%%%%%%%%%%%%%%%%
\title{Identification of Orbital Pumping from Spin Pumping and Rectification Effects}

%%%%%%%%%%%%%%%%%%%%%%%%%%%%%%%%%%%%%%%%%%%%%%%%%%%%%%%%%%%%%%%%%%%%%
%% Some journals require a list of abbreviations or keywords to be
%% supplied. These should be set up here, and will be printed after
%% the title and author information, if needed.
%%%%%%%%%%%%%%%%%%%%%%%%%%%%%%%%%%%%%%%%%%%%%%%%%%%%%%%%%%%%%%%%%%%%%
\abbreviations{IR,NMR,UV}
\keywords{American Chemical Society, \LaTeX}

%%%%%%%%%%%%%%%%%%%%%%%%%%%%%%%%%%%%%%%%%%%%%%%%%%%%%%%%%%%%%%%%%%%%%
%% The manuscript does not need to include \maketitle, which is
%% executed automatically.
%%%%%%%%%%%%%%%%%%%%%%%%%%%%%%%%%%%%%%%%%%%%%%%%%%%%%%%%%%%%%%%%%%%%%


\begin{document}


%%%%%%%%%%%%%%%%%%%%%%%%%%%%%%%%%%%%%%%%%%%%%%%%%%%%%%%%%%%%%%%%%%%%%
%% The "tocentry" environment can be used to create an entry for the
%% graphical table of contents. It is given here as some journals
%% require that it is printed as part of the abstract page. It will
%% be automatically moved as appropriate.
%%%%%%%%%%%%%%%%%%%%%%%%%%%%%%%%%%%%%%%%%%%%%%%%%%%%%%%%%%%%%%%%%%%%%

\begin{acronym}[ISHE]

\acro{SHE}{spin Hall effect}
\acro{ISHE}{inverse spin Hall effect}
\acro{STT}{spin transfer torque}
\acro{SOT}{spin-orbit torque}
\acro{SOC}{spin-orbit coupling}
\acro{SHC}{spin Hall conductivity}
\acro{SHA}{spin Hall angle}
\acro{FM}{ferromagnetic}
\acro{NM}{non-magnetic}
\acro{AHE}{anomalous Hall effect}
\acro{SP}{spin pumping}
\acro{FMR}{ferromagnetic resonance}
\acro{OHE}{orbital Hall effect}
\acro{IOHE}{inverse orbital Hall effect}
\acro{OT}{orbital torque}
\acro{OHC}{orbital Hall conductivity}
\acro{MR}{magnetoresistance}
\acro{AMR}{anisotropic magnetoresistance}
\acro{PHE}{planar Hall effect}
\acro{LLG}{Landau-Lifshitz-Gilbert}
\acro{DL}{damping-like}
\acro{FL}{field-like}
\acro{REE}{Rashba-Edelstein effect}
\acro{OREE}{orbital Rashba-Edelstein effect}
\acro{RF}{radio frequency}
\acro{SREs}{spin-rectification effects}
\acro{UV}{ultraviolet}
\acro{OP}{orbital pumping}
\acro{Pt}{platinum}
\acro{Ni}{nickel}
\acro{Nb}{niobium}
\acro{FeCoB}{iron cobalt boron}
\acro{Fe}{iron}
\acro{Co}{cobalt}
\acro{Ru}{ruthenium}
\acro{ST-FMR}{spin-torque ferromagnetic resonance}
\acro{DC}{direct current}
\acro{MRAM}{magnetic random-access memory}
%\acro{SI}{supplementary material}
\acro{OHA}{orbital Hall angle}
\end{acronym}


%%%%%%%%%%%%%%%%%%%%%%%%%%%%%%%%%%%%%%%%%%%%%%%%%%%%%%%%%%%%%%%%%%%%%
%% The abstract environment will automatically gobble the contents
%% if an abstract is not used by the target journal.
%%%%%%%%%%%%%%%%%%%%%%%%%%%%%%%%%%%%%%%%%%%%%%%%%%%%%%%%%%%%%%%%%%%%%

\newpage

\section{SI1: Sample Preparation}

The samples were prepared using a Singulus Rotaris sputtering tool. The thin films were deposited on undoped Si/SiO$_2$ substrates with a \SI{300}{\nano \meter} thermal oxide layer in an Argon atmosphere, with a partial pressure ranging from \SI{2.5e-3}{\milli \bar} to \SI{4.9e-3}{\milli \bar}, and a base pressure of \SI{5e-8}{\milli \bar}. The basic sample structure is substrate/\ac{NM} layer/\ac{NM}/\ac{FM} layer/cap, where the capping consists of MgO(1.5)/Ta(1.5) to prevent oxidation. The \ac{NM} materials vary between Ta(1)/Pt(4), Ta(1)/Nb(4), and Ta(1)/Ru(4), with the \ac{FM} layers being either Ni or \( \mathrm{Fe_{60}Co_{20}B_{20}} \). The Ta layer facilitates better growth of Pt, Nb, and Ru, while Pt, Nb, and Ru serve as sources of spin and orbital torques, respectively. 

We therefore prepared four primary series of samples on undoped Si/SiO$_2$ substrates using a Singulus Rotaris tool via magnetron sputtering. The sample series are as follows: (1) Sub/Ta(1)/Nb(4)/Ni with nominal thicknesses of 3, 6, 10, and 15 \si{\nano \meter}; (2) Sub/Ta(1)/Pt(4)/Ni with the same Ni thicknesses; (3) Sub/Ta(1)/Nb(4)/$\mathrm{Fe_{60}Co_{20}B_{20}(8)}$/cap; and (4) Sub/Ta(1)/ \\ Pt(4)/$\mathrm{Fe_{60}Co_{20}B_{20}(8)}$/cap. In these structures, the numbers in parentheses represent the nominal thicknesses in \si{\nano\meter}, and the capping layer composed of MgO(1.5)/Ta(1.5) is employed to prevent sample oxidation. Additionally, we prepared a fifth stack, Sub/Ta(1)/Ru(4)/ \\ Ni(10)/cap, to serve as a reference. The devices illustrated in Figure \ref{fig:detailedstructure} (a, b) were fabricated through successive cycles of photolithography, $\mathrm{Ar}^+$ milling, \ac{RF} magnetron sputtering, and lift-off techniques.


\begin{figure*}[htbp]
    \centering
    \includegraphics[width=\linewidth]{SM1withopticalimage.pdf}
    \caption{(a) Detailed schematic illustration of the device and experimental setup. The \ac{RF} current ($I_\mathrm{RF}$) flows through the waveguide, generating an \ac{RF} Oersted field $h_z$ within the \ac{NM}/\ac{FM} device. A portion of the applied \ac{RF} current is induced in the device ($I_\mathrm{L}^\mathrm{device}$), which flows along the longitudinal $x$-direction. Additionally, a static magnetic field $H$ is applied in the plane of the device, making an angle $\phi$ with respect to the $x$-axis. The time varying currents and fields cause a complicated behaviour of the magnetic moments in the \ac{FM} layer. The voltage resulting from the spin and/or orbital pumping is measured along the sample wire. (b) Optical image of a fabricated device. The number 6 on the right indicates the distance from the sample wire to the waveguide in $\si{\micro \meter}$. The number 20 on the left is an index that uniquely identifies a specific device. A scale has been included for orientation.}
    \label{fig:detailedstructure}
\end{figure*}


\section{SI2: Characterization Techniques}

A radio frequency \ac{RF} current \(I_{\mathrm{RF}}\) is applied through a waveguide, generating an out-of-plane \ac{RF} magnetic field at the position of the device placed in the waveguide slot, as illustrated in Figure \ref{fig:detailedstructure} (a). In addition, a static in-plane magnetic field is applied to the sample location and swept from \SI{-300}{\milli \tesla} to \SI{300}{\milli \tesla}. The measurements are conducted at an input power of \SI{200}{\milli\watt} and a frequency of \(f = \SI{10}{\giga\hertz}\) at room temperature.

Due to the various components of the current-induced \ac{RF} fields, the magnetization vector in the device precesses around its equilibrium axis, aligned along the applied \ac{DC} magnetic field. As the \ac{DC} magnetic field is swept, a resonance condition is eventually met. Under this resonance, the magnet emits both orbital and spin currents due to orbital and spin pumping mechanisms. These emitted orbital and spin currents, when injected into an adjacent \ac{NM} layer (e.g., Nb, Pt, or Ru), are converted into a transverse voltage via the \ac{IOHE} and \ac{ISHE} respectively.

The \ac{NM} layer has a width \(w\), a thickness \(t_{\mathrm{NM}}\), and a resistance \(R_{\mathrm{NM}}\). The resulting pumping voltage \(V_{{\mathrm{ISHE}}}^{{\mathrm{SP}}}\) can be expressed as

\begin{equation}
\label{inversespinhalleffectvoltage}
V_{\mathrm{ISHE}}^{\mathrm{SP}}(H_{\mathrm{eff}}, \phi) =\  \theta_{\mathrm{SH}} \lambda_{\mathrm{SD}} G_{\mathrm{eff}}^{\uparrow \downarrow} f w R_{\mathrm{NM}} \tanh\left(\frac{t_{\mathrm{NM}}}{2 \lambda_{\mathrm{SD}}}\right) \times e \alpha_1 \beta_1 \sin \phi \frac{\Delta H^2}{\left(H_{\mathrm{eff}} - H_0\right)^2 + \Delta H^2},
\end{equation}
where \(\theta_{{\mathrm{SH}}}\) is the effective \ac{SHA}, \(\lambda_{{\mathrm{SD}}}\) is the spin diffusion length, \(G_{{\mathrm{eff}}}^{\uparrow \downarrow}\) is the effective spin mixing conductance, \(H_0\) is the resonance field, \(e\) is the elementary charge, \(\Delta H\) is the half-width of the \ac{FMR}, and \(\alpha_1\) and \(\beta_1\) are the maximum amplitudes of the in-plane and out-of-plane precession angles of the magnetization \cite{SHAfromphotoresistance}. The variable $\phi$ is the angle between the static effective magnetic field \(\boldsymbol{H}_{\mathrm{eff}}\) and the sample bar, as shown in Figure \ref{fig:detailedstructure}. The Lorentzian line shape of the resulting voltage as a function of $H_{\mathrm{eff}}$ is described in detail in Ref. ~\cite{SHAfromphotoresistance}.

For the orbital pumping contribution, a similar form of the equation is expected, with the spin parameters replaced by their orbital counterparts (effective \ac{OHA}, orbital diffusion length, and effective orbital mixing conductance). The \(\sin \phi\) dependence remains the same. Thus, in general, we detect a superposition of spin and orbital pumping signals.

Additionally, \ac{SREs} are superimposed on \(V_{{\mathrm{ISHE}}}^{{\mathrm{SP}}}\) and \(V_{{\mathrm{IOHE}}}^{{\mathrm{OP}}}\). These \ac{SREs} arise from the homodyne mixing of the induced \ac{RF} current with the oscillating magnetoresistance produced by the precessing magnetization. Detailed origins of the \ac{SREs} are explained in the following section.

In summary, the measured voltage is a combination of these effects and can be written as

\begin{equation}
\label{superpositionfit}
    V_{\mathrm{measured}}(H, \phi) \approx V_{\mathrm{S}}(\phi) \frac{\Delta H^2}{\left(H-H_0\right)^2+\Delta H^2} + V_{\mathrm{A}}(\phi) \frac{\left(H-H_0\right) \Delta H}{\left(H-H_0\right)^2+\Delta H^2} + V_{\mathrm{dc}} + V_{\mathrm{linear}} H.
\end{equation}
Here, \(V_\mathrm{S}(\phi)\) and $V_\mathrm{A}(\phi)$ have angular dependencies that originate from different effects and therefore differ from the simple $\sin \phi$ dependence observed in spin and orbital pumping. The constant and linear terms, $V_{\mathrm{DC}}$ and $V_{\mathrm{linear}}$, account for instrument drift, temperature-dependent resistances, and the common Hall effect.

Finally, the angular dependences of these voltage signals are obtained by sweeping the external magnetic field at angles ranging from \SI{0}{\degree} to \SI{170}{\degree} in steps of \SI{10}{\degree}.


\section{SI3: Sources of Rectified Voltages in Spin/Orbital Pumping Experiments}


In the presence of \ac{RF} fields, various \ac{SREs} arise due to the induced \ac{RF} electric currents in the device. Since the waveguide is not entirely isolated at \ac{RF} frequencies, a longitudinal electric current $I_\mathrm{L}^{\text{device}}$ is induced in the device and leads to several rectification mechanisms. When $I_\mathrm{L}^{\text{device}}$ interacts with the time-varying magnetization, \ac{AMR} rectification can be observed. For example, an Oersted field $h_\phi^{\text{device-L}}$ associated with $I_\mathrm{L}^{\text{device}}$ exerts a field-like torque on the magnetization vector $m$ and generates an in-phase oscillation in $\delta m_\phi$. This in-phase oscillation results in a time-dependent \ac{AMR} that, when mixed with $I_\mathrm{L}^{\text{device}}$, produces a characteristic \ac{DC} voltage varying as $V_{\mathrm{A, AMR}}^{\text{ST-FMR}}\cos{\phi}\sin{2\phi}$. Furthermore, the induced longitudinal spin/orbital current $J_{\text{spin/orbit}}^{\text{device-L}}$ can exert a damping-like torque $(m \times (\sigma \times m))$, giving rise to an out-of-phase oscillation also in $\delta m_\phi$. Mixing this out-of-phase oscillation with $I_\mathrm{L}^{\text{device}}$ yields another \ac{DC} rectified voltage, $V_{\mathrm{S, AMR}}^{\text{ST-FMR}}\cos{\phi}\sin{2\phi}$. In addition, an out-of-phase oscillation of $\delta m_\phi$ caused by the $h_z^{\text{wave-guide}}$ field leads to time-varying \ac{AMR} that, mixed with $I_\mathrm{L}^{\text{device}}$, contributes a \ac{DC} signal $V_{\mathrm{S,AMR}}^\mathrm{NL}\sin{2\phi}$. Since the derivative of \ac{AMR} with respect to $\delta m_z$ vanishes, no direct \ac{AMR}-based rectification contribution arises from oscillations in the $z$-component of the magnetization.

A transverse current $I_\mathrm{T}^{\text{device}}$ can also be induced by the \ac{RF} electric field from the waveguide, producing additional rectification effects. The Oersted field $h_\phi^{\text{device-T}}$ originating from $I_\mathrm{T}^{\text{device}}$ provides a field-like torque that induces in-phase oscillations of $\delta m_\phi$. This modifies the \ac{PHE}, and mixing with $I_\mathrm{T}^{\text{device}}$ yields a \ac{DC} voltage $V_{\mathrm{A, PHE}}\sin{\phi}\cos{2\phi}$. 


Additionally, an out-of-phase $\delta m_\phi$ oscillation caused by $h_z^{\text{wave-guide}}$ modifies the \ac{PHE} in a way that, when combined with $I_\mathrm{T}^{\text{device}}$, leads to $V_{\mathrm{S, PHE}}\cos{2\phi}$. An \ac{AHE}-based rectification from $\delta m_z$ occurs for $I_\mathrm{T}^{\text{device}}$ which is independent of $\phi$ and therefore contributes as a constant $V_\mathrm{S, AHE}$.
In the presence of a phase lag, $\delta$ between the induced current and the magnetization precession at resonance, the \ac{AMR} rectification will result in an antisymmetric signal of the form $V_\mathrm{A,AMR}^\mathrm{PL}\sin 2 \phi$\cite{SHAfromphotoresistance}. In total, the angular dependence  of $V_\mathrm{S}(\phi)$ and $V_\mathrm{A}(\phi)$ are therefore the following: 


\begin{equation}
V_\mathrm{S}(\phi) \approx \, V_\mathrm{S}^{\text{pump}}\sin{\phi} + V_{\mathrm{S},\text{AMR}}^{\text{ST-FMR}}\cos{\phi}\sin{2\phi}  + V_{\mathrm{S},\text{AMR}}^\mathrm{NL}\sin{2\phi} + V_\mathrm{S, PHE} \cos{2\phi} + V_\mathrm{S, AHE}
\label{Symmetricfittingfunction_with5components}
\end{equation}


%\begin{equation}
\begin{equation}
V_\mathrm{A}(\phi) \approx {} V_{\mathrm{A, AMR}}^{\mathrm{ST-FMR}} \cos \phi \sin 2\phi + V_{\mathrm{A, PHE}} \sin \phi \cos 2\phi  + V_{\mathrm{A,AMR}}^{\text{PL}} \sin 2\phi.
\label{Antisymmetric_with_sin2phi}
\end{equation}
%\end{equation}

Our results demonstrate that the contributions from $V_\mathrm{S, PHE}$ and $V_\mathrm{S, AHE}$ are negligible in our samples. This can be clearly observed by comparing Figure \ref{fig:5componentcombined} with Figure \ref{fig:3componentcombined}. Specifically, Figure \ref{fig:5componentcombined} presents the fit using five components as described by Equation \eqref{Symmetricfittingfunction_with5components}, with the insets highlighting the negligible magnitudes of $V_\mathrm{S, PHE}$ and $V_\mathrm{S, AHE}$. Therefore, the angular dependence of $V_\mathrm{S}$ is simplified and described by the following equation in the main paper:


\begin{equation}
    V_\mathrm{S}(\phi) \approx   V_\mathrm{S}^{\text{pump}}\sin{\phi} + V_{\mathrm{S},\text{AMR}}^{ \text{ST-FMR}}\cos{\phi}\sin{2\phi} + V_{\mathrm{S},\text{AMR}}^\mathrm{NL}\sin{2\phi}.
    \label{Symmetricfittingfunction}
\end{equation}

The vanishingly small contributions from $V_\mathrm{S, PHE}$ and $V_\mathrm{S, AHE}$ are not exclusive to the samples shown in Figure \ref{fig:5componentcombined}, but are observed consistently across all measured samples.

As shown in Figure \ref{fig:Antisymmetric} (a) and (c), the antisymmetric signal $V_\mathrm{A}$ is dominated by the $\sin 2\phi$ contribution due to the phase delay, in both Nb(4)/Ni(6) and Pt(4)/Ni(6) samples. Figure \ref{fig:Antisymmetric} (b) shows that $V_{\mathrm{A},\text{AMR}}^{\text{ST-FMR}}$ is about an order of magnitude stronger than $V_{\mathrm{A},\text{PHE}}$. This suggests that SREs are primarily driven by the longitudinal induced current ($I_\mathrm{L}^{\text{device}}$) rather than the transverse induced current ($I_\mathrm{T}^{\text{device}}$). This is also consistent with our previous argument that coefficients related to various SREs caused by $I_\mathrm{T}^{\text{device}}$, such as $V_{\mathrm{S, PHE}}\cos{2\phi}$ are negligible.


\begin{figure}
    \centering
    \includegraphics[width=0.5\linewidth]{Asym_changedlabels.pdf}
    \caption{The antisymmetric component \( V_\mathrm{A} \) in (a) Nb(4)/Ni(6) and (c) Pt(4)/Ni(6), extracted using Equation \eqref{superpositionfit}, is plotted as a function of the angle $\phi$ and fitted according to Equation \eqref{Antisymmetric_with_sin2phi}, revealing a strong \( \sin 2\phi \) contribution shown in orange. The two small components $V_\mathrm{A, AMR}^\mathrm{ST-FMR}$ and $V_\mathrm{A, PHE}$ from the Nb(4)/Ni(6) sample (a) are again plotted with a different scale in (b) for better visibility. The much smaller $V_{\mathrm{A,PHE}}$ compared to $V_{\mathrm{A,AMR}}^{\mathrm{ST\text{-}FMR}}$ indicates that spin‑rectification is overwhelmingly driven by longitudinal currents, with only a minor contribution from transverse currents.}
    \label{fig:Antisymmetric}
\end{figure}


\begin{figure*}
    \centering
    \includegraphics[width=0.8\linewidth]{5components_noitalic.pdf}
    \caption{The coefficients of $V_\mathrm{S}$ extracted using Equation \eqref{superpositionfit} are plotted as a function of the angle $\phi$. The data are fitted using Equation \eqref{Symmetricfittingfunction_with5components}, incorporating the five components discussed in SI3. The insets illustrate the negligible contributions of $V_\mathrm{S, PHE}$ (black) and $V_\mathrm{S, AHE}$ (red). Note that the Nb(4)/Ni(6) data are shown for a gap width of \SI{7}{\micro\meter}, whereas the rest of the samples are shown for a gap width of \SI{6}{\micro\meter}.}
    \label{fig:5componentcombined}
\end{figure*}


\begin{figure*}
    \centering
    \includegraphics[width=0.8\linewidth]{3components_noitalic.pdf}
    \caption{Values of $V_\mathrm{S}$ extracted from Equation \eqref{superpositionfit} are plotted as a function of the angle $\phi$ for gap widths equivalent to those in Figure \ref{fig:5componentcombined}. The data are fitted using the three-component model described by Equation \eqref{Symmetricfittingfunction}. The three components sufficiently capture the data behaviour, which is why they are employed in the main paper to discuss the results.}
    \label{fig:3componentcombined}
\end{figure*}


\section{SI4: Results on Ru/Ni Samples}

Even though the Ru/Ni data are not directly relevant to the observed sign change and the detection of orbital pumping, they provide evidence for the robustness of our work. The Lorentzian superposition fit (Equation \eqref{superpositionfit}) is shown in Figure \ref{fig:RutheniumData} (a). We find that the fit agrees well with our data. The angular dependence of the symmetric signal is presented in Figure \ref{fig:RutheniumData} (b), which also matches the fit from Equation \ref{Symmetricfittingfunction}. Due to the vanishingly small \ac{SHA} in Ruthenium and the predicted large \ac{OHA} \cite{bose2023detection, gupta2025harnessing}, this signal is expected to be dominated by orbital pumping.

\begin{figure}
    \centering
    \includegraphics[width=0.6\linewidth]{RutheniumData.pdf}
    \caption{(a) Magnetic field sweep measurement for Ru(4)/Ni(10) for a gap width of \SI{6}{\micro \meter} and an angle of \SI{80}{\degree}. The data are fitted with a superposition of symmetric (blue) and antisymmetric (red) Lorentzians. (b) The extracted values for \( V_\mathrm{S} \) are plotted as a function of the angle of the swept magnetic field. The data are fitted according to Equation \eqref{Symmetricfittingfunction}.}
    \label{fig:RutheniumData}
\end{figure}

\section{SI5: Additional Discussion on Experimental Results}

In our experiments, we find that the angular dependence of $V_\mathrm{S}$ can be accurately described by Equation \eqref{Symmetricfittingfunction} for varying distances $d$ between the device and the waveguide. As expected, we observe that with increasing spacing, the pumping signal $V_\mathrm{S}^{\text{pump}}$ decreases following a \(\frac{a}{d^m}\) dependence (Figure \ref{Spacedependence}), where $m \approx 1.0$ for Nb/Ni (blue curve in Figure \ref{Spacedependence} (a)) and $m \approx 1.2$ for Ru/Ni (blue curve in Figure \ref{Spacedependence} (b)). A similar trend is observed in $V_{\mathrm{S}, \text{AMR}}^{\text{ST-FMR}}$, which represents the contribution of spin and orbital currents due to the induced longitudinal electric current through the device ($I_\mathrm{L}^{\text{device}}$). It is worth noting that $V_{\mathrm{S}, \text{AMR}}^{\text{ST-FMR}}$ decays much faster than the pumping signal, with $m \approx 2.0$ for Nb/Ni and $m \approx 1.9$ for Ru/Ni, since the induced current and therefore the magnetoresistance both decrease with increasing $d$.

\begin{figure}
    \centering
    \includegraphics[width=0.5\linewidth]{SMGapdependence.pdf}
    \caption{The strengths of the different effects in (a) Nb(4)/Ni(10) and (b) in Ru(4)/Ni(10) bilayers are characterized by the coefficients from Equation \eqref{Symmetricfittingfunction}. The coefficients are plotted as a function of the gap width $d$. Surprisingly, $V_{\mathrm{S},\text{AMR}}^{\text{NL}}\sin{2\phi}$ increases with increasing $d$ for small distances $d$ in both material combinations. \( V_\mathrm{S}^{\text{pump}} \) and $V_{\mathrm{S}, \text{AMR}}^{\text{ST-FMR}}$ decrease with and expected behaviour of \(\frac{a}{d^m}\).}
    \label{Spacedependence}
\end{figure}

A particularly surprising result is observed in the \( V_{\mathrm{S}, \text{AMR}}^{\text{NL}} \) term (yellow squares in Figure \ref{Spacedependence}), which represents the rectified signal from \( I_\mathrm{L}^{\text{device}} \) and the out-of-plane excitation (\( \delta m_z \)) from the Oersted field of the waveguide. Contrary to expectations, this signal increases with greater spacing. This counterintuitive result is attributed to the enhanced out-of-plane projection of the Oersted field, caused by the improved homogeneity of the \ac{RF} field distribution as the spacing increases. 

Finally, we summarize the three fit prefactors from Equation \eqref{Symmetricfittingfunction} (Equation 1 in the main paper) for all samples in Table \ref{tab:summary_fitvals}.


\begin{table}[ht]
  \centering
  \caption{Summary of fit prefactors obtained from Equation \eqref{Symmetricfittingfunction} in $\si{\micro\volt}$. The first block shows the values for the main result of the paper. The second and third blocks show the values for the samples used for the gap dependence. The last block shows the additional data recorded in the Nb(4)/Ni(6) sample for a gap width of \SI{7}{\micro\meter}.}
  \label{tab:summary_fitvals}
  \begin{tabular}{|c|c|c|c|}
    \hline
    \rule{0pt}{2.3ex} Sample & $V_\mathrm{S}^{\text{pump}}$ & $V_{\mathrm{S}, \text{AMR}}^{\text{NL}}$ & $V_{\mathrm{S}, \text{AMR}}^{\text{ST-FMR}}$ \\
    \hline
    %— First block: 4 rows —%
    Nb(4)/Ni(6) \SI{6}{\micro\meter} & $2.97 \pm 0.05$ & $1.78 \pm 0.15$ & $1.05 \pm 0.24$ \\ \hline
    Nb(4)/FeCoB(8) \SI{6}{\micro\meter} & $-60.1 \pm 1.3$ & $0.01 \pm 0.86$ & $-5.3 \pm 1.6$ \\ \hline
    Pt(4)/Ni(6) \SI{6}{\micro\meter} & $27.78 \pm 0.25$ & $-1.27 \pm 0.27$ & $2.38 \pm 0.54$ \\ \hline
    Pt(4)/FeCoB(8) \SI{6}{\micro\meter} & $549.5 \pm 8.7$ & $8.1 \pm 4.4$ & $61.8 \pm 8.3$ \\ \hline\hline
    %— Second block: 8 rows —%
    Nb(4)/Ni(10) \SI{10}{\micro\meter} & $1.85\pm0.05$ & $3.13\pm0.04$ & $0.04\pm0.08$ \\ \hline
    Nb(4)/Ni(10) \SI{12}{\micro\meter}& $1.66\pm0.04$ & $2.82\pm0.04$ & $0.10\pm0.07$ \\ \hline
    Nb(4)/Ni(10) \SI{15}{\micro\meter}& $0.97\pm0.07$ & $3.05\pm0.07$ & $\,\,0.00\pm0.13$ \\ \hline
    Nb(4)/Ni(10) \SI{20}{\micro\meter}& $0.75\pm0.01$ & $1.30\pm0.02$ & $\,\,-0.04\pm0.03$ \\ \hline
    Nb(4)/Ni(10) \SI{25}{\micro\meter}& $0.52\pm0.09$ & $1.75\pm0.07$ & $\,\,-0.10\pm0.14$ \\ \hline
    Nb(4)/Ni(10) \SI{3}{\micro\meter} & $6.07\pm0.07$ & $1.86\pm0.08$ & $0.94\pm0.14$ \\ \hline
    Nb(4)/Ni(10) \SI{5}{\micro\meter}& $3.92\pm0.06$ & $1.54\pm0.07$ & $0.36\pm0.12$ \\ \hline
    Nb(4)/Ni(10) \SI{7}{\micro\meter}& $2.59\pm0.05$ & $2.78\pm0.04$ & $0.21\pm0.08$ \\ \hline\hline
    %— Third block: 7 rows —%
    Ru(4)/Ni(10) \SI{15}{\micro\meter} & $2.79\pm0.03$ & $6.35\pm0.07$ & $0.60\pm0.11$\\ \hline
    Ru(4)/Ni(10) \SI{11}{\micro\meter} & $3.93\pm0.05$ & $3.90\pm0.11$ & $0.84\pm0.18$ \\ \hline
    Ru(4)/Ni(10) 4um & $12.56\pm0.30$ & $4.2\pm1.0$ & $5.1\pm1.6$ \\ \hline
    Ru(4)/Ni(10) \SI{20}{\micro\meter} & $1.93\pm0.02$ & $8.68\pm0.05$ & $0.30\pm0.08$ \\ \hline
    Ru(4)/Ni(10) \SI{25}{\micro\meter} & $1.38\pm0.03$ & $7.92\pm0.06$ & $0.17\pm0.09$ \\ \hline
    Ru(4)/Ni(10) \SI{8}{\micro\meter} & $6.15\pm0.08$ & $5.37\pm0.28$ & $1.42\pm0.47$ \\ \hline
    Ru(4)/Ni(10) \SI{6}{\micro\meter} & $8.29\pm0.06$ & $3.21\pm0.16$ & $3.35\pm0.27$ \\ \hline\hline
    %— Single separator row: 1 row —%
    Nb(4)/Ni(6) \SI{7}{\micro\meter} & $2.73 \pm 0.02$ & $-2.67 \pm 0.08$ & $1.07 \pm 0.15$ \\ \hline
  \end{tabular}
\end{table}


%%%%%%%%%%%%%%%%%%%%%%%%%%%%%%%%%%%%%%%%%%%%%%%%%%%%%%%%%%%%%%%%%%%%%
%% The appropriate \bibliography command should be placed here.
%% Notice that the class file automatically sets \bibliographystyle
%% and also names the section correctly.
%%%%%%%%%%%%%%%%%%%%%%%%%%%%%%%%%%%%%%%%%%%%%%%%%%%%%%%%%%%%%%%%%%%%%
\bibliography{achemso-demo}

\end{document}
