# Supplementary material for: Identification of Orbital Pumping from Spin Pumping and Rectification Effects
Source: Nano Lett. 2025 Aug 26;25(36):13462–7. doi: 10.1021/acs.nanolett.5c02641 (PMC12426985; doi:10.1021/acs.nanolett.5c02641)
Supplement: Supplementary file 2 [file nl5c02641_si_002.zip › achemso/achemso.ins]

\iffalse meta-comment

File: achemso.ins Copyright (C) 2020-2025 Joseph Wright

It may be distributed and/or modified under the conditions of the
LaTeX Project Public License (LPPL), either version 1.3c of this
license or (at your option) any later version.  The latest version
of this license is in the file

   https://www.latex-project.org/lppl.txt

This file is part of the "achemso bundle" (The Work in LPPL)
and all files in that bundle must be distributed together.

The released version of this bundle is available from CTAN.

-----------------------------------------------------------------------

The development version of the bundle can be found at

   https://github.com/josephwright/achemso

for those people who are interested.

-----------------------------------------------------------------------

\fi

\input docstrip.tex
\askforoverwritefalse

\postamble

Originally developed by Mats Dahlgren
Copyright (C) 1996-1998 by Mats Dahlgren
Copyright (C) 2008-2025 by
  Joseph Wright <joseph@texdev.neet>

Part of this bundle is derived from cite.sty, to which the
following license applies:
  Copyright (C) 1989-2009 by Donald Arseneau
  These macros may be freely transmitted, reproduced, or
  modified provided that this notice is left intact.

It may be distributed and/or modified under the conditions of
the LaTeX Project Public License (LPPL), either version 1.3c of
this license or (at your option) any later version.  The latest
version of this license is in the file:

   http://www.latex-project.org/lppl.txt

This work is "maintained" (as per LPPL maintenance status) by
  Joseph Wright.

This work consists of the files achemso.dtx,
                                achemso-demo.bib and
                                achemso-demo.tex,
          and the derived files achemso.cls,
                                achemso.ins,
                                achemso.pdf,
                                achemso.sty,
                                natmove.sty and
                                a number of configuration files.

\endpostamble

\keepsilent

\generate{
  \file{achemso.cls}{\from{achemso.dtx}{class}}
  \file{achemso.sty}{\from{achemso.dtx}{package}}
  \file{natmove.sty}{\from{achemso.dtx}{natmove}}
}

\generate{\file{achemso-aaembp.cfg}{\from{achemso.dtx}{aaembp}}
          \file{achemso-aaemcq.cfg}{\from{achemso.dtx}{aaemcq}}
          \file{achemso-aamick.cfg}{\from{achemso.dtx}{aamick}}
          \file{achemso-aanmf6.cfg}{\from{achemso.dtx}{aanmf6}}
          \file{achemso-aapmcd.cfg}{\from{achemso.dtx}{aapmcd}}
          \file{achemso-aastgj.cfg}{\from{achemso.dtx}{aastgj}}
          \file{achemso-abseba.cfg}{\from{achemso.dtx}{abseba}}
          \file{achemso-accacs.cfg}{\from{achemso.dtx}{accacs}}
}
\generate{\file{achemso-achre4.cfg}{\from{achemso.dtx}{achre4}}
          \file{achemso-acscii.cfg}{\from{achemso.dtx}{acscii}}
          \file{achemso-acbcct.cfg}{\from{achemso.dtx}{acbcct}}
          \file{achemso-acncdm.cfg}{\from{achemso.dtx}{acncdm}}
          \file{achemso-acsccc.cfg}{\from{achemso.dtx}{acsccc}}
          \file{achemso-aeecco.cfg}{\from{achemso.dtx}{aeecco}}
          \file{achemso-aesccq.cfg}{\from{achemso.dtx}{aesccq}}
          \file{achemso-aelccp.cfg}{\from{achemso.dtx}{aelccp}}
}
\generate{\file{achemso-aewcaa.cfg}{\from{achemso.dtx}{aewcaa}}
          \file{achemso-afsthl.cfg}{\from{achemso.dtx}{afsthl}}
          \file{achemso-ascefj.cfg}{\from{achemso.dtx}{ascefj}}
          \file{achemso-amlccd.cfg}{\from{achemso.dtx}{amlccd}}
          \file{achemso-amlcef.cfg}{\from{achemso.dtx}{amlcef}}
          \file{achemso-amclct.cfg}{\from{achemso.dtx}{amclct}}
          \file{achemso-amrcda.cfg}{\from{achemso.dtx}{amrcda}}
          \file{achemso-ancac3.cfg}{\from{achemso.dtx}{ancac3}}
}
\generate{\file{achemso-acsodf.cfg}{\from{achemso.dtx}{acsodf}}
          \file{achemso-apchd5.cfg}{\from{achemso.dtx}{apchd5}}
          \file{achemso-aidcbc.cfg}{\from{achemso.dtx}{aidcbc}}
          \file{achemso-ascecg.cfg}{\from{achemso.dtx}{ascecg}}
          \file{achemso-asbcd6.cfg}{\from{achemso.dtx}{asbcd6}}
          \file{achemso-ancham.cfg}{\from{achemso.dtx}{ancham}}
          \file{achemso-bichaw.cfg}{\from{achemso.dtx}{bichaw}}
          \file{achemso-bcches.cfg}{\from{achemso.dtx}{bcches}}
}
\generate{\file{achemso-bomaf6.cfg}{\from{achemso.dtx}{bomaf6}}
          \file{achemso-crtoec.cfg}{\from{achemso.dtx}{crtoec}}
          \file{achemso-chreay.cfg}{\from{achemso.dtx}{chreay}}
          \file{achemso-cmatex.cfg}{\from{achemso.dtx}{cmatex}}
          \file{achemso-cgdefu.cfg}{\from{achemso.dtx}{cgdefu}}
          \file{achemso-enfuem.cfg}{\from{achemso.dtx}{enfuem}}
          \file{achemso-esthag.cfg}{\from{achemso.dtx}{esthag}}
          \file{achemso-estlcu.cfg}{\from{achemso.dtx}{estlcu}}
}
\generate{\file{achemso-iecred.cfg}{\from{achemso.dtx}{iecred}}
          \file{achemso-inoraj.cfg}{\from{achemso.dtx}{inoraj}}
          \file{achemso-jaaucr.cfg}{\from{achemso.dtx}{jaaucr}}
          \file{achemso-jafcau.cfg}{\from{achemso.dtx}{jafcau}}
          \file{achemso-jceda8.cfg}{\from{achemso.dtx}{jceda8}}
          \file{achemso-jceaax.cfg}{\from{achemso.dtx}{jceaax}}
          \file{achemso-jcisd8.cfg}{\from{achemso.dtx}{jcisd8}}
          \file{achemso-jctcce.cfg}{\from{achemso.dtx}{jctcce}}
}
\generate{\file{achemso-jmcmar.cfg}{\from{achemso.dtx}{jmcmar}}
          \file{achemso-jnprdf.cfg}{\from{achemso.dtx}{jnprdf}}
          \file{achemso-joceah.cfg}{\from{achemso.dtx}{joceah}}
          \file{achemso-jpcafh.cfg}{\from{achemso.dtx}{jpcafh}}
          \file{achemso-jpcbfk.cfg}{\from{achemso.dtx}{jpcbfk}}
          \file{achemso-jpccck.cfg}{\from{achemso.dtx}{jpccck}}
          \file{achemso-jpclcd.cfg}{\from{achemso.dtx}{jpclcd}}
          \file{achemso-jprobs.cfg}{\from{achemso.dtx}{jprobs}}
}
\generate{\file{achemso-jacsat.cfg}{\from{achemso.dtx}{jacsat}}
          \file{achemso-langd5.cfg}{\from{achemso.dtx}{langd5}}
          \file{achemso-mamobx.cfg}{\from{achemso.dtx}{mamobx}}
          \file{achemso-mpohbp.cfg}{\from{achemso.dtx}{mpohbp}}
          \file{achemso-nalefd.cfg}{\from{achemso.dtx}{nalefd}}
          \file{achemso-orlef7.cfg}{\from{achemso.dtx}{orlef7}}
          \file{achemso-oprdfk.cfg}{\from{achemso.dtx}{oprdfk}}
          \file{achemso-orgnd7.cfg}{\from{achemso.dtx}{orgnd7}}
}

\generate{\file{achemso-abmcb8.cfg}{\from{achemso.dtx}{abmcb8}}
          \file{achemso-aeacb3.cfg}{\from{achemso.dtx}{aeacb3}}
          \file{achemso-aeacc4.cfg}{\from{achemso.dtx}{aeacc4}}
          \file{achemso-amacgu.cfg}{\from{achemso.dtx}{amacgu}}
          \file{achemso-amachv.cfg}{\from{achemso.dtx}{amachv}}
          \file{achemso-anaccx.cfg}{\from{achemso.dtx}{anaccx}}
          \file{achemso-aoiab5.cfg}{\from{achemso.dtx}{aoiab5}}
          \file{achemso-apcach.cfg}{\from{achemso.dtx}{apcach}}
}

\generate{\file{achemso-appccd.cfg}{\from{achemso.dtx}{appccd}}
          \file{achemso-anmafm.cfg}{\from{achemso.dtx}{anmafm}}
}


\generate{
  \file{achemso.bst}{\from{achemso.dtx}{bst}}
  \file{biochem.bst}{\from{achemso.dtx}{bst,bio}}
}

\endbatchfile
